# Supplementary material for: Spermidine Supplementation Protects the Liver Endothelium from Liver Damage in Mice
Source: Nutrients. 2021 Oct 21;13(11):3700. doi: 10.3390/nu13113700 (PMC8617984; doi:10.3390/nu13113700)
Supplement: Supplementary file 1 [file nutrients-13-03700-s001.zip]

Archive with 1 entries (1 files):
- nutrients-1408731-SI.pdf
